# Supplementary material for: A model for isoform-level differential expression analysis using RNA-seq data without pre-specifying isoform structure
Source: PLoS One. 2022 May 16;17(5):e0266162. doi: 10.1371/journal.pone.0266162 (PMC9109925; doi:10.1371/journal.pone.0266162)
Supplement: S2 File — (TXT) [file pone.0266162.s002.txt]

Supplementary information: R package and manual can be found at https://github.com/lylyf1987/SGNB
